# Supplementary material for: RNA editing of human microRNAs
Source: Genome Biol. 2006 Apr 4;7(4):R27. doi: 10.1186/gb-2006-7-4-r27 (PMC1557993; doi:10.1186/gb-2006-7-4-r27)
Supplement: Additional data file 2 — PCR primer information, details of the initial screen of miRNAs and annotation of edited miRNAs. [file gb-2006-7-4-r27-S2.xls]

## Sheet: Analysis
STS NAME	Micro RNA	Chromosome	miRNA start	miRNA end	PCR product start	PCR product end end	Forward PCR / sequencing primer	Reverse PCR / sequencing primer	EDITING	EDITING TYPE	CONFIRMATION
stCE09-43612	let-7a-1	9	94017795	94017874	94017679	94018178	TATTTTTCTTATCACTCACACAGGA	CAATGTTTTCTTCTGGAATGG	No
stCE11-43626	let-7a-2	11	121522512	121522441	121522181	121522680	TCTCAAGCCAAGGTTTTTGTG	ACAATTTGGTGTTTATTATGCAGC	No
stCE22-43689	let-7a-3	22	44829149	44829222	44829043	44829533	GAGCCTCGAGCCCCTGTT	GCGTGGATCGCCTCTCTC	No
stCE22-43770	let-7b	22	44830086	44830168	44829945	44830444	CTTCCTGGGGTGCCATCT	CAGACAAGTCTCATGACCTGGA	No
stCE21-43741	let-7c	21	16834020	16834103	16833834	16834326	ACCTATGCTGGAAACCCAAGT	TTCTTAAAATGTTTGAACATGGAGTG	No
stCE09-43817	let-7d	9	94020672	94020758	94020499	94020998	TTTGTGGCTTTTTACCAAGGTC	ACTTTCCAGTGACACCAAAAGG	No
stCE19-43693	let-7e	19	56887852	56887930	56887677	56888091	GGCACCCACCCGTAGAAC	CAGGGAAGGAAAACAGATTTCAG	No
stCE09-43657	let-7f-1	9	94018185	94018271	94018017	94018516	TGTAGCAAGTACACTGGATGGG	AAGGGCCTGGTCCTCTATGA	No
stCE0X-43786	let-7f-2	X	53467257	53467175	53466942	53467441	GTCCCACATTGGTCTATCCC	AGGACTGGCATTTGAGAACC	No
stCE03-43808	let-7g	3	52277418	52277335	52277028	52277527	TGGCACTTGTAGCTTTGCTG	GAAAGCATCGAGTCATCCCA	No
stCE12-43747	let-7i	12	61283734	61283817	61283622	61284121	AAAGGAAAAGAAGGGGCG	AACTGCTGAAAGAAGTGTTAGAATTT	No
stCE11-43814	mir-100	11	121528227	121528148	121527868	121528367	TTTTGCTTTTGTGAGAGTGGG	GTTCCAATCACTCAAATTCTTGC	No
stCE01-43680	mir-101-1	1	65236213	65236139	65235839	65236338	TCTTCTGCCTCCTCACGTCT	CGAAGTTCTCTGAATACCATTCC	No
stCE09-43896	mir-101-2	9	4840298	4840376	4840161	4840660	GCGGAAAACAGCCTATTTGA	GGTATCCTGTCCTACGAAATACTTTT	No
stCE09-43607	mir-101-2	9	4840298	4840376	4840191	4840690	TGTGTGTGTGTGTTTTCACG	TACCACGCCATTTAGGATTACT	No
stCE05-43816	mir-103-1	5	167920557	167920480	167920256	167920741	TCAGAAAAACACAACCTAAATCCC	GGGTTCCTTCGAAAAGCGTA	No
stCE20-43760	mir-103-2	20	3846142	3846219	3846033	3846532	TCTAGAGGCCCTAGGGAGGA	TATGCACACCAACTAAAATTTCTGA	No
stCE0X-43771	mir-105-1	X	151231340	151231260	151231150	151231520	TTCATCATGATTTGTGAAAATGC	ATACACTGATGGTGCCATGCT	No
stCE0X-43806	mir-105-2	X	151233533	151233453	151233337	151233715	TTAAACACCACACTTGTGTGAAAA	ATGACAATAAATGACAATATGCTGTG	no
stCE0X-43637	mir-106a	X	133029829	133029749	133029489	133029988	AAGGAAAGCCTGTTTCAGGA	CCCAACAAACAATAAAAAGGC	No
stCE07-43608	mir-106b	7	99336349	99336268	99336002	99336501	CACCTATACTTCTGCCCGGA	GGAGCTCAGCCAAGAAGACA	No
stCE10-43765	mir-107	10	91342565	91342485	91342250	91342749	AAGAAGGCACTGGATGATAATGA	GGTTCTTTAATACTCTCCTATGACCTG	No
stCE17-43782	mir-10a	17	44012309	44012200	44011926	44012425	TTCTGTTCCCAGAGCTCAAAA	AGAAAATGGGTGCGTTTGG	No
stCE02-43702	mir-10b	2	176840539	176840648	176840405	176840904	CTTCAAATTGTCGCCAAGC	GCAACCAATTAGGCTTGCAT	No
stCE20-43780	mir-1-1	20	60561959	60562029	60561844	60562343	GACTCCAGGGAAGAAGTTACACTG	CCACCACTCCGTGCTTTC	No
stCE18-43756	mir-1-2	18	17663048	17662964	17662738	17663232	CTATGTCCACCAAGAATATGGAAC	CATGATAATTGAAATCTACTTCACTGG	No
stCE18-43784	mir-122a	18	54269287	54269371	54269101	54269588	GTTCCAGAACACAGAAGCCTTT	TGCAATCTTTTTATTGACTTGGG	No
stCE08-43610	mir-124a-1	8	9798393	9798309	9798079	9798577	GGGAGGATGCTGTGGTCC	GAATCAGCTTCTGTTTCTCTCCC	No
stCE08-43754	mir-124a-2	8	65454261	65454369	65454122	65454621	TGGCAGATGTGTCAGAGATGA	CGGGAACTACTGCTCTCCAG	No
stCE20-43697	mir-124a-3	20	61280298	61280384	61280112	61280503	GGAGAAGTGTGGGCTCCTC	ATTGTTCGCCGGATTTGT	No
stCE19-43654	mir-125a	19	56888320	56888405	56888058	56888557	CCCTCCTTCCCCTGAAATCT	ACCTTTATGAAGTCACCACAGGG	No
stCE11-43733	mir-125b-1	11	121475763	121475676	121475406	121475905	CGGAATCTCAATTTTGTGAAGG	GCGTGTTGCTCTCAAGGAAT	No
stCE21-43772	mir-125b-2	21	16884429	16884517	16884264	16884763	TCTATAAATGGTCGTCGTGATTACT	TTTGCTTCTTACACAGGTTTCTT	No
stCE09-43663	mir-126	9	136840892	136840976	136840758	136841257	GAGGGAGGATAGGTGGGTTC	TTCATTGCACTGTCCACTCC	No
stCE14-43677	mir-127	14	100419070	100419166	100418915	100419414	TCAAACAGTTCCGGAATCATC	TCCATCGAATTTGACATCGT	No
stCE02-43777	mir-128a	2	136256700	136256781	136256585	136257084	AGGTTTACAAAGCCCTAGCTGTT	ATTTGACTTCTGCTAATGAGTTTGG	No
stCE03-43616	mir-128b	3	35760973	35761056	35760788	35761287	TTGAAGAGAGTGCTTCCTCTG	GAAATCAGATCACGGAGCAG	No
stCE07-43601	mir-129-1	7	127441877	127441948	127441693	127442192	TCAGCTTTCTCTTCTCCCCA	TGGCATGTAATTGAGCCACT	No
stCE11-43812	mir-129-2	11	43559521	43559610	43559357	43559856	GAAATGGAGACACGAGTCCAG	AAAACACACACACCCCACCT	No
stCE11-43726	mir-130a	11	57165248	57165336	57165068	57165514	GTCAGGGGGTTGGTGAAGA	AGGTTTCACAGTAACGGAGGC	No
stCE22-43644	mir-130b	22	20332148	20332229	20331985	20332484	CTACCCAATTCGCTCCCTT	GGAAAGACCTTCAAACAAGAGC	No
stCE17-43766	mir-132	17	1900053	1899953	1899715	1900212	GGTGCTGATCAACGCAGG	GAGCCCTGGCTGGGATAC	No
stCE18-43805	mir-133a-1	18	17659745	17659658	17659415	17659914	TAAACCATTAAGCGCAGGAA	GGATAAGAAATTTAATACCAAGAGACC	Yes	T>C	Edit
stCE20-43692	mir-133a-2	20	60572565	60572666	60572415	60572914	CAGTCCCTGCAGAGCTTGA	AATGAACATTGGTTTCATGGTG	No
stCE06-43609	mir-133b	6	52121681	52121799	52121552	52122051	AGGACATTCTGGACAAGGCA	TAGGGTTGGCACAAACTCCAT	No
stCE14-43694	mir-134	14	100590778	100590850	100590597	100591096	AAGTCACCTGGCCCGATAAT	AAAAGCTGGCCCACATCAG	No
stCE03-43630	mir-135a-1	3	52303365	52303276	52303049	52303547	CTGCCCTGTGTGAGCCAG	GAAGTCAGCCCTTCAGTGGG	No
stCE12-43611	mir-135a-2	12	96460059	96460158	96459936	96460435	TCAAGTGTGCTTCCTGTCACTT	CCCGACTGGTGGGCTATTA	No
stCE01-43645	mir-135b	1	202149184	202149088	202148843	202149342	GTGGTGGAAGATGGTGAGAGA	CCCTGAAGGTCTCCTTCCTT	No
stCE14-43683	mir-136	14	100420793	100420874	100420611	100421110	CCTCTATTTCCTTACGTGGGC	GGCTGGCTCGATACAAGAAG	No
stCE01-43752	mir-137	1	98223749	98223648	98223377	98223876	CGGTCAAGCTCAGCCCAT	GAGAGGAGCGGACTGGGA	No
stCE03-43731	mir-138-1	3	44130709	44130807	44130556	44131055	AAAGTCTTTCAGGTGGGGC	GGAAACCTGGTAGCACCATT	No
stCE16-43753	mir-138-2	16	55449932	55450015	55449816	55450315	GTGCCATACTGGCCTGGG	CCTGGCTATGAGTTCCAGGG	No
stCE11-43658	mir-139	11	72003823	72003756	72003467	72003966	GCTGGAATAGAAGCTGGGAC	CAGGTGAGAACAGCCAATGA	No
stCE16-43625	mir-140	16	68524486	68524585	68524346	68524845	GGGTTAACTTGCTTCTGGTCC	ATGAGAAACCTCATGCCCAC	No
stCE12-43730	mir-141	12	6943522	6943616	6943339	6943838	CACTAAGGGACACAATGGGC	ACACTTTATTTATTTCATGCTCCCA	No
stCE17-43691	mir-142	17	53763679	53763593	53763350	53763831	CTGAGTCACCGCCCACAA	CATCAGGGTTCCACATGTCC	No
stCE05-43734	mir-143	5	148788675	148788780	148788506	148789005	CAAGGTTTGGTCCTGGGTG	GGTGCTGGGGAAATGCTAAC	No
stCE17-43681	mir-144	17	24212763	24212678	24212442	24212941	TCCAGTCCCCTTCCCATAA	GCCTTGTTTGAGCTGGAGTC	Yes	T>C	Edit
stCE05-43684	mir-145	5	148790403	148790490	148790272	148790771	AGAGCAATAAGCCACATCCG	AAACGCATGCCTGATGGT	No
stCE05-43622	mir-146	5	159844938	159845036	159844778	159845267	CCTGGTCTCCTCCAGATGTTT	ACGAGTAGCAGCAGCAGCA	No
stCE09-43651	mir-147	9	120086883	120086812	120086522	120087021	ACTGTGGATTCCAATGAGCC	AGTTCCCTCCCAACAGCC	No
stCE07-43707	mir-148a	7	25762847	25762780	25762471	25762970	ATTATCGGTCGCATCCTGAA	TGAGGCCAGTCTTTCAGTACCT	No
stCE12-43744	mir-148b	12	53017268	53017366	53017129	53017628	GCCTAGTTGCTTGTTCTGTGG	GGGAGGGCTATGCCATAAA	No
stCE02-43640	mir-149	2	241115409	241115497	241115255	241115725	GGAGCTCCGCAGAAGGAAG	ACCACGCAGACGGGAGAG	No
stCE19-43665	mir-150	19	54695938	54695855	54695616	54696115	AGTTTCTGCGACTCAGGGTG	GCTGGGGAGAGCACAGAC	No
stCE08-43720	mir-151	8	141811935	141811846	141811542	141812041	CTATAGATGGCTGCAACCCG	TTCAAAACGCAAAGTTAAACACC	Yes	A>G	Edit
stCE17-43704	mir-152	17	43469613	43469527	43469272	43469771	GGAGGGTAAGGAGTGGCCT	AGAGGGAAGGTTCCTGCAA	No
stCE02-43781	mir-153-1	2	219984428	219984339	219984036	219984535	TCTGCCAGTTTCTCTCTGCTG	CAGAGAACCAGGAGAAGGGC	No
stCE07-43619	mir-153-2	7	156866591	156866505	156866229	156866728	CATGTGAGGGCTTTGCTTTA	TGTAGACCACGAGTTATTCAGGA	No
stCE14-43818	mir-154	14	100595846	100595929	100595740	100596239	TTGCAGTCCGTCTGCTAACC	CGAGGGTGCTTTAAGGCTAGA	No
stCE21-43794	mir-155	21	25868164	25868228	25868038	25868537	CGCATGTGCATACACAAACAT	AATGAACAAGCCAAAACCTGC	No
stCE13-43755	mir-15a	13	49521339	49521257	49521122	49521621	CCCTGTTAAGTTGGCATAGCA	TCAGCAGCACAGTTAATACTGGA	No
stCE03-43793	mir-15b	3	161605079	161605176	161604921	161605420	CATTTAAGGATGTTGGAAATCTTCT	GAACAAAAACAAAGGAAAAGGATAG	No
stCE13-43803	mir-16-1	13	49521199	49521111	49520799	49521298	TGAAAAGGTGCAGGCCATA	GGAAAACTAGAATTTGTTTTATCCCA	No
stCE13-43804	mir-16-1	13	49521199	49521111	49521087	49521383	TTTTTATATTCTTTAGGCGCGAA	TTAAAACACAACTGTAGAGTATGGTCA	No
stCE03-43727	mir-16-2	3	161605236	161605316	161605094	161605593	CTGTAGCAGCACATCATGGTT	GTAGTGGTTCCACCAAGTAAGTCA	No
stCE13-43902	mir-17	13	90800861	90800944	90800766	90801065	GTTGTTAGAGTTTGAGGTGTTAATTCT	GCACTTAGGGCAGTAGATGCT	No
stCE13-43641	mir-18	13	90801007	90801077	90800826	90801325	GAACATCACCTTGTAAAACTGAAGA	TGCTACAGAAGCTGTCACATCA	Yes	A>G	SNP
stCE09-43685	mir-181a	9	124534276	124534385	124534147	124534646	CTCTGCTGCACACAAATTGA	CCAGAATGGTGCATATCTAGGA	No
stCE01-43716	mir-181b-1	1	195559769	195559660	195559407	195559906	GCTGTCGGTGAGTTTGGAAT	GATGATGATACTGTACGTTTGATGG	No
stCE09-43627	mir-181b-2	9	124535544	124535632	124535358	124535799	TCCTCATCTGCAATAACCTCC	TTGAAAAAGGAGAAAAGTACTAGGAA	No
stCE19-43899	mir-181c	19	13846514	13846623	13846397	13846896	CACCTGAAAAGCGTTTGTTTATT	CAAAGAGGAGTGGTTGGGG	No
stCE19-43757	mir-181c	19	13846514	13846623	13846361	13846860	TTGCCTTGTGTTTTTCCCAG	CTGAGTGACTGTGGCGGTG	No
stCE07-43792	mir-182	7	129004284	129004175	129003902	129004401	AGGAAGGACCTTGTCGCAGT	CCCTCACTCCTCGATTCAGA	No
stCE07-43614	mir-183	7	129008806	129008697	129008488	129008987	TCCTTGAAGGTCATCTTGGG	CATATTGGCACTGCACATGA	No
stCE15-43778	mir-184	15	77289186	77289269	77289004	77289503	CTCTCCAGGTGTCAGAGGGA	GGAGACCCTAAACCCAGTCG	No
stCE22-43788	mir-185	22	18395217	18395298	18395110	18395609	CAAAGGCAAGGTCACAGGTC	TCTCAATCAACTTCAGCCGAC	No
stCE01-43903	mir-186	1	71245421	71245336	71245244	71245506	TCCTTAAGTTCTGGTATTCCCTTT	TGACATTCACATGCTTCAGG	No
stCE18-43763	mir-187	18	31738888	31738780	31738521	31739020	CCAGTCCCAGGACCCTCTAC	CAAAGCCCAGACCCAAAGTA	No
stCE0X-43743	mir-188	X	49471146	49471231	49470976	49471475	GTTAGCAGCCATCCCATCTG	ACCAGGTCAAAAGACCCCC	No
stCE15-43813	mir-190	15	60903210	60903294	60903092	60903591	GCAGACTTGTGCTCCAAAGA	GTGTCACAGACATGGGTTGG	No
stCE03-43769	mir-191	3	49033147	49033056	49032801	49033300	TATTGTTCTGTGGCCCAGGT	TATCTTTAGCGAGATGCGGG	No
stCE11-43810	mir-192	11	64415295	64415186	64415040	64415479	GCCCCCTGTAACAGCAACTC	GCAGGGGCAGGACTGAAG	No
stCE17-43809	mir-193	17	26911129	26911216	26910951	26911449	TGTAACCCTTGGAGGGCTG	GTCCACGTCTGCCCAAAG	No	T>C	Edit
stCE01-43660	mir-194-1	1	216679979	216679895	216679616	216680115	CATCAGCGTTTCAAATCTACCA	TTGGCCTAAAGAAATGACAGACA	Yes
stCE11-43774	mir-194-2	11	64415488	64415404	64415122	64415621	CGGATGATAAGAAGCCTCGG	TCGCAGGATCTCTGCTGACT	No
stCE17-43672	mir-195	17	6861745	6861659	6861364	6861863	GGGGTATGTAAGCACCCCTC	AGCCTTCCACCTCTGACCTC	No
stCE17-43643	mir-196a-1	17	44064921	44064852	44064541	44065040	CTTCTGTTGGGGAAGAGGTG	TCAGAGACCCTAAGGCTGGA	No
stCE12-43664	mir-196a-2	12	52671790	52671899	52671632	52672131	AAGGCAGTCAGACCCCTTACC	GTCTGTCTCCATCAGCTGGG	No
stCE07-43799	mir-196b	7	26982423	26982340	26982075	26982574	GGGGCACTCTGTTGCACTG	CTGACCTTGAATGGCCCAA	No	A>G	Edit
stCE01-43666	mir-197	1	109853558	109853632	109853374	109853864	TTTCTGCTTATACTAGTGCTTTTTCA	TTTGTATTTCTGTGGATAAAAGGAAG	Yes
stCE03-43613	mir-198	3	121597267	121597206	121596911	121597410	CCAGCCTACCAATATGCTCA	GACTGACCTCCCCAAGTCAC	No
stCE19-43773	mir-199a-1	19	10789173	10789103	10788804	10789303	CAGAAGGGACAGAGCGGA	AGGCCACCCTCTTAGATGC	No
stCE01-43802	mir-199a-2	1	168845442	168845333	168845113	168845612	ATTGCCAGTTCCCCAGTCT	CCTAGGTTCCCTTGGTCACA	No
stCE09-43783	mir-199b	9	128086664	128086555	128086304	128086803	GGAGTTGGGAGCAGAGAGG	GGGTGAGGGAGGCTCTTT	No
stCE13-43901	mir-19a	13	90801147	90801228	90801046	90801325	GCATCTACTGCCCTAAGTGCTC	TGCTACAGAAGCTGTCACATCA	No
stCE13-43719	mir-19b-1	13	90801448	90801534	90801329	90801828	AAGTGCTTATAGTGCAGGTAGTGTTT	TACTGCCAAATCTGACACGC	No
stCE0X-43674	mir-19b-2	X	133029317	133029222	133028991	133029490	GGAACAGATGGTGGGGACT	CACCCGACAACAGCAAAAC	No
stCE13-43679	mir-20	13	90801321	90801391	90801210	90801709	AAACTGATGGTGGCCTGCTA	AACAGTGGAAGTCGAAATCTTCA	No
stCE01-43633	mir-200a	1	1143167	1143256	1142995	1143471	CTTGCCCTGGAGGAAGCA	GGCTGGACTTCGGAGCTG	No
stCE01-43636	mir-200b	1	1142408	1142502	1142250	1142749	CTGGTGGCTGCTGGACTC	TGAGCGTCCTAATCCCCA	No
stCE12-43728	mir-200c	12	6943124	6943191	6942998	6943497	GGCTCACCAGGAAGTGTCC	ACCAGTTGCTACAGGGGACC	No
stCE14-43696	mir-203	14	103653496	103653605	103653318	103653805	CAGGCGAGGGCGTCTAAG	CCACCTCCCAGCAGCACT	No
stCE01-43739	mir-205	1	205993874	205993983	205993710	205994209	AGCTCTCTGCAGCCTCCTT	GATTAAGGTTCCCATCTGCG	No
stCE06-43800	mir-206	6	52117107	52117192	52116995	52117494	GGATGAGTTGAGATCCCAGTG	TGAGGGCTGATTCTGTGAAA	No
stCE14-43713	mir-208	14	22927716	22927646	22927322	22927821	ACGGAAGTGGAAGAGACAGG	GAGCACTTGGCATTAACAGC	No
stCE17-43790	mir-21	17	55273410	55273481	55273287	55273786	TTAACAGGCCAGAAATGCCT	TGCTTTTCAAAGAAGGTCAAGTAA	No
stCE11-43602	mir-210	11	558199	558090	557843	558342	GAGGGATCCCAGGTTGGC	ACACTGGTACCCTGGACACACA	No
stCE15-43673	mir-211	15	29144637	29144528	29144276	29144775	AGAATGGGGATGGCCTACTA	TGCTGTGTCCACCAGAGTAA	No
stCE17-43690	mir-212	17	1900425	1900316	1900332	1900563	CCCCCTCTGGGACATCTT	GTGGCCGTGACTGGAGAC	No
stCE01-43668	mir-213	1	195559940	195559831	195559557	195560056	CTTTTGTAGTCTTTTGAAATGGCA	AATAAACCAGAAGATGCTGACGA	No
stCE01-43745	mir-214	1	168839705	168839596	168839412	168839911	TATCCATGTTAGCACATTTGGAA	AGGCACCACTCACTTTACTTTTG	No	T>C
stCE01-43669	mir-215	1	216679700	216679591	216679370	216679869	AAAGAAAGACAGAAAATTGTGGTCA	GCAAACTGGTTTAATTGATACATCC	No
stCE02-43819	mir-216	2	56127846	56127737	56127473	56127972	CGCCTCAAGAAAAATGCAG	TAACACCCAAACTCCCTTGG	No
stCE02-43815	mir-217	2	56121863	56121754	56121517	56122016	AATATATCTCTCTTGGTAAATTGGGA	TAATGTATTTAGCTAGGAAGGTACGAA	No
stCE04-43723	mir-218-1	4	20206168	20206277	20205982	20206470	CATATAGCCCCTTCTTTGTGTTT	ATCCTATATCTCATTGTAAATTAGGGC	No
stCE05-43759	mir-218-2	5	168127839	168127730	168127493	168127992	CAGCAGGGCTGCAATCTT	AGACTAGATTTGGGGGAGGG	No
stCE06-43687	mir-219-1	6	33283591	33283700	33283443	33283942	CCACTTCCCACTCCAGACAT	GCTCGTGAAAAGGGCTACCT	No
stCE09-43798	mir-219-2	9	128234548	128234452	128234206	128234705	CACAGGGTCAGGATCCGC	GTTCCGGCCGAAATTTGA	No
stCE17-43662	mir-22	17	1564032	1563948	1563664	1564163	TCTCAGAGGTCTACTGGGGC	TACGGAAGGAGGGTCAAGAA	No
stCE0X-43762	mir-220	X	122421591	122421482	122421249	122421748	ACAGGCAGGTGGTGACTCTG	ACTCTATCCTTTCCGGCCC	No
stCE0X-43656	mir-221	X	45361949	45361840	45361603	45362102	TGGTTTAAGGAAATTTTGTTGGT	AGTTGAGGCAGGGAGAAGG	No
stCE0X-43710	mir-222	X	45362785	45362676	45362406	45362905	TTACGTACATGGGAATATTGTCAAA	CAGATTCCTCCCCCTTGTAG	No	A>G	Edit
stCE0X-43785	mir-223	X	65021734	65021843	65021600	65022099	ATTCTGGTGCTTTGGTTGGT	AAGAGCACTTCCATTCCTGG	Yes
stCE0X-43749	mir-224	X	150797699	150797619	150797364	150797863	CCCTTTTTCTTGGGGACTCT	CCACTGCATTCTGAACCCTT	No
stCE19-43748	mir-23a	19	13808474	13808402	13808105	13808604	CAAAGGAAGCATCTGGGGAC	GTTCCTGCTGAACTGAGCCA	No
stCE09-43724	mir-23b	9	94927046	94927142	94926869	94927368	ATGGTCATCTCTGGAGTCCCT	TCAGGTGCAGAACTTAGCCA	No
stCE09-43709	mir-24-1	9	94927859	94927926	94927739	94928238	CGCGGTGAACTCTCTCTTGTA	TTCTCAGAAAGTCTCAGCTCACC	No
stCE19-43761	mir-24-2	19	13808174	13808102	13807792	13808291	CCAAGTCGTGTTCACAGTGG	CAGGCTTGGGAGAGGAGG	No
stCE07-43650	mir-25	7	99335918	99335835	99335567	99336066	GAGCTAGCACTTCCCGAGC	TAGCTGTCTGCCCCTTGTCT	No
stCE03-43714	mir-26a-1	3	37985900	37985976	37985753	37986252	GACCCATTCTTGCAGGAGC	GTAGCACGGGTGCCAACA	No
stCE12-43621	mir-26a-2	12	56504743	56504660	56504348	56504847	TGGTCATTGAGGGGAAAAAG	AAGGCCTCTTGAGCACATACA	No
stCE02-43628	mir-26b	2	219092875	219092951	219092710	219093176	CCTCGGATGGGAATTGGATA	AGAGGCGCACAGGAAGGA	No
stCE19-43648	mir-27a	19	13808332	13808255	13807941	13808440	TCCTGTCACAAATCACATTGC	AGAGTTGGGGATCAGGGC	No
stCE09-43600	mir-27b	9	94927283	94927379	94927166	94927665	GCTCACTGCAGATTGGAGAAC	CACGACTTAGGTGATGCATTTG	No
stCE03-43801	mir-28	3	189889272	189889357	189889147	189889646	AGGTTTGTATTTTATGAAGGGCA	CCAACACTGAGGCTGCATAG	No
stCE20-43715	mir-296	20	56826145	56826066	56825780	56826279	GGAGAGGGCCTGTGTCTGT	CGAGGAGGCGTCAGTGAG	No
stCE14-43703	mir-299	14	100559885	100559947	100559763	100560262	CAGTAGACACCGTGACCTGC	TGAGAGGTGACCTGTTTCACA	No
stCE07-43735	mir-29a	7	130018825	130018762	130018497	130018996	ACAGGATATCGCATTGTTGGA	TCCGTCACCAAAACAAAACC	No	A>G	SNP
stCE07-43736	mir-29b-1	7	130019554	130019474	130019308	130019733	CAGGCATGCTCTCCCATC	GACCTGACTGCCATTTGTGA	Yes
stCE01-43615	mir-29b-2	1	204364264	204364184	204363904	204364403	GCCCTGTGTAACCTCCTCTG	CAAAGGCCCTACGAACACAT	No
stCE01-43655	mir-29c	1	204363680	204363593	204363285	204363784	CTCTTAGAGGATGCCCTGGA	GGTCAGGATGCATGAATAGACTC	No
stCE17-43675	mir-301	17	54583365	54583280	54582972	54583471	TTGGTTTTGGATGTTTTTCTG	CTCAAATAAAACCTAAAGTTTGACAG	No
stCE04-43635	mir-302a	4	113927012	113926944	113926697	113927196	GGATCCCCTTTGCTTTAACA	AATGGCCTGTAGCCAAGAAC	No
stCE04-43676	mir-302b	4	113927318	113927246	113926978	113927477	CTGAAGTCCCTGCCTTTTACC	TTTCAAAGCAAGTACATCCACG	No
stCE04-43751	mir-302c	4	113927191	113927124	113926833	113927332	TTGTATGTTGGGTGGGCTC	GGCCCCTTAACAGATGTAAAAA	No	T>C	Edit
stCE04-43671	mir-302d	4	113926832	113926765	113926466	113926965	GTGCTTCCATGTTTTGGTGA	TGAAGAGGAAAAGGATACTGGAG	Yes
stCE06-43768	mir-30a	6	72170046	72169976	72169728	72170227	AGACATCCATGAGCCTTCTTATTT	AACACATTTCCTCATTTCTCTTACG	No
stCE08-43652	mir-30b	8	135882033	135881946	135881699	135882198	ACCCAACTCACTTCTGCCTT	TTCCTCTATAAGCATACTGTTTTTCTG	No
stCE01-43746	mir-30c-1	1	40892050	40892138	40891938	40892437	GTTTTTGTTGTCCCAGGCAG	ACCACTTCAAGGGGGACAG	No
stCE06-43686	mir-30c-2	6	72143456	72143385	72143115	72143614	CCACCCTTCCAACCCTACTC	AGACTGCAGCAACCCACAA	No
stCE08-43725	mir-30d	8	135886371	135886302	135886043	135886542	TGCACTTGGTGAACCACTTT	GAAACAGGAATAGGCGGTGA	No
stCE01-43708	mir-30e	1	40889121	40889212	40888995	40889494	AGGAGAAGTGGGCATCCTAA	GCCCACAGAAAACAAGGAGT	No
stCE09-43738	mir-31	9	21502185	21502115	21502031	21502369	CCCACAAACCTCCTGTGC	GAAATCCACATCCAAGGAAGG	No
stCE09-43742	mir-32	9	108888134	108888065	108887906	108888304	ATTCTTCTCAGTTGAATACATTTGC	AAATTGGAAGGTACCGATGG	No
stCE08-43605	mir-320	8	22158502	22158421	22158159	22158657	CGCGTCACAACCTCACCT	CATGGAGAACCCGCAGAC	No
stCE14-43653	mir-323	14	100561823	100561908	100561678	100562177	TTGACCATGGTGTGTACGCT	GTGGACCAGGTCACAAACG	No	SPLICE?
stCE17-43701	mir-324	17	7067423	7067341	7067078	7067577	GGCAGATACTTGTTCTGGGTC	TATGCAAAACCCATCCCTCT	No
stCE0X-43634	mir-325	X	76008614	76008517	76008312	76008798	TGAGTTCTATCAAGCAATCATTCA	CTTTTAAAGAACCATTTACATTCACC	No
stCE11-43737	mir-326	11	74723879	74723785	74723487	74723986	CTTCTTCTGAAACCATGGCA	CAGATCTCTGCTGTGGGATG	No
stCE16-43682	mir-328	16	65793800	65793726	65793441	65793940	CACCTTGTCGAAGTCCTCCT	ATGTTGTACTTCTCCAGAAACGC	No
stCE22-43678	mir-33	22	40621449	40621517	40621317	40621816	AGCGGTTTGCGTGACTTC	AGTGCCCAGGTCCACTGA	No
stCE19-43789	mir-330	19	50834186	50834093	50833847	50834346	TTCCCTTAAACTCTCCCCGT	GCAAAGACCCAGTAGCCAAG	No
stCE12-43661	mir-331	12	94204665	94204758	94204559	94205058	TGTCACTCCCATCCCTTAAA	TTTTTAGGGCTAAGTTGCTTCA	No
stCE07-43698	mir-335	7	129729904	129729997	129729689	129730184	TGTAACTGTGATTTAAGTCTTGATACC	CTAAGAGTTTTGTTCTTGAGAATCTG	No
stCE14-43718	mir-337	14	100410584	100410676	100410428	100410927	GGTGGACAGGTACCCCAGC	TCCGGCCTATCTGCCCTT	No
stCE17-43898	mir-338	17	76714345	76714279	76714030	76714529	CACACTCTGCTAAGCCCTCG	GGGTGTGAGGAGGCACAG	No
stCE17-43670	mir-338	17	76714345	76714279	76713967	76714466	GAGGGAGGGTTCTGTCCTG	GGCACTACCTCCAACCCAG	No
stCE07-43646	mir-339	7	835904	835811	835544	836043	CTGTGCATCAGACCTCACG	ATGATCAGAAACACACAGGGG	No
stCE05-43721	mir-340	5	179375004	179374910	179374815	179375058	CTCCTTTTCCAGCTTGAGTCT	AAATTAGAGACAATCACAAAATAATGC	No
stCE05-43900	mir-340	5	179375004	179374910	179374920	179375419	ACATGGATTGGTTTCCTTGG	GTATGGCTATAAAGTAACTGAGACGG	No
stCE14-43776	mir-342	14	99645746	99645844	99645607	99645943	CTGGTGACTGAACAAGCTCC	AAGTTCCTTCCACAGTATGCAC	No
stCE14-43603	mir-345	14	99843950	99844047	99843815	99844314	TCGAAAGGTTCTGTGTATTTGGT	ATGTGCAGGGATTTGTGCTT	No
stCE10-43779	mir-346	10	88014510	88014425	88014136	88014635	TCTAGGAGCCTCTTGTCAGCA	AGGCTGGAGACTACCCCAGA	No
stCE01-43905	mir-34a	1	9146103	9145994	9145880	9146178	TTTCCTTCTTATCAACAGGTGCT	GCCCTGGAGCTCACTTTC	No
stCE11-43740	mir-34b	11	110888874	110888957	110888694	110889193	CAGCTACGCGTGTTGTGC	ACCTCCAGGGATTTTGCTTT	No
stCE11-43791	mir-34c	11	110889375	110889451	110889225	110889717	TGTATGCTGTGATTCACTGTGTC	AACATACATCAGTCAGCTAAGAAAAA	No
stCE0X-43796	mir-361	X	84964858	84964787	84964518	84965017	CCAGACTGAGACTTGGGCAT	TAAACTGTATTATTAAACCTGGCCCT	No
stCE16-43688	mir-365-1	16	14310644	14310730	14310487	14310986	AGAAGATGAGGTCCCTTTCGT	CCACAGCTGTACTCCTTCCC	No
stCE17-43722	mir-365-2	17	26926544	26926654	26926402	26926901	TGTCTCTCTGGAGACCCTGC	GGGAGTTCCTGCACCCTC	No
stCE04-43711	mir-367	4	113926702	113926635	113926376	113926860	TTTGTATTTTTACATCTGTTAAGGGG	GGTTTTAATTGGCTTCTGTTTCA	No
stCE14-43705	mir-368	14	100575781	100575846	100575658	100576157	CCCATGTCACTGCCGCTA	AAGAAGGTTTCATCCCGGAAA	No
stCE14-43706	mir-369	14	100601689	100601758	100601541	100602040	GGTACGGGGATGGATGGT	AAAAGCGAACTCATCACAGACA	No	T>C	Edit
stCE14-43729	mir-370	14	100447230	100447304	100447085	100447584	GTCATGGGACGGGGAAAG	ATATGCTCACACCTCAGTACCCA	No
stCE19-43807	mir-371	19	58982742	58982808	58982634	58983133	CTTCAACAGCTCATCAAGGG	CTGTAAGGGACCTGTACCCAA	Yes
stCE19-43618	mir-372	19	58982957	58983023	58982771	58983254	CTCTCTGGTGAAAGTGCCG	CCGCCCTCTGAACCTTCT	No	A>G	Edit
stCE19-43797	mir-373	19	58983772	58983840	58983605	58984104	GGAATGCTTTTTGCTGTTGG	ACCAAATTCAGGAACAGGACC	No
stCE0X-43699	mir-374	X	73290214	73290143	73289849	73290348	CCACGGGTTAGGGAAAGC	AATCCAAACACAAAAATGGCA	Yes	A>G	Edit
stCE02-43642	mir-375	2	219691936	219691873	219691654	219692066	GACGTGTCAGCCGCAGAT	GGCTCAGCCCGTATTACGAC	No
stCE14-43638	mir-376a	14	100576873	100576940	100576766	100577265	GTGGTGCCAGTTCTTCCCT	ATTGACAGCCCACTCAGGTATT	Yes
stCE14-43700	mir-377	14	100598141	100598209	100597957	100598456	CATGTTCTGACCACTGCCTG	AGACAGGGTCCAGGGTAAGAG	No	A>G	Edit
stCE05-43649	mir-378	5	149092582	149092647	149092438	149092937	CCCTAGAAGGCTCGGAGAG	AACAATCTTTTGGGACAAAGACA	No
stCE14-43695	mir-379	14	100558157	100558223	100557974	100558473	TTAGGGTAGAGGCACCCCTT	TGGCAAATCATCTCTTCCAGA	Yes
stCE14-43717	mir-380	14	100561108	100561168	100560994	100561493	CATGGTGGCCTCTTCTCAAT	ACTGAGTTCTTGGCTGGTGG	No
stCE14-43631	mir-381	14	100582011	100582085	100581890	100582389	GTTTGCCACCTGGTCTGC	ACAAAGCCACTACCCCACAC	No
stCE14-43775	mir-382	14	100590397	100590472	100590274	100590773	ACCCGTAAGCTGCCTCACTA	GGTGCTGACACCAACATCTC	No
stCE08-43764	mir-383	8	14755391	14755319	14755057	14755556	TCATTCTAGGAACTGCCAATGA	CTGCATGGAATCCCAAGTTAT	No
stCE0X-43787	mir-384	X	75922476	75922389	75922131	75922630	AGTTATTTGGCTATTACCTATGCTGT	TTTCTAGTGCCTCTTAAAATGAGC	No
stCE15-43598	mir-422a	15	61950272	61950183	61949894	61950393	TGTGAGGGGGCTGTATCAGT	CACTCTCCCATGCCCTACTC	No
stCE17-43795	mir-423	17	25468224	25468317	25468109	25468608	GTCGTCAAGGGTAGAGACGG	GGCCTTTAAGATGCGGAGAT	No
stCE0X-43820	mir-424	X	133406262	133406165	133405892	133406391	ACTTGGAGTGAAGTGGCCTAGT	AAACAATACCCCAGAGCACC	No
stCE03-43623	mir-425	3	49032672	49032586	49032299	49032798	CCTCTTACTTCCTGGGGAAAA	TTACGGGCCAACCAAATAAT	No
stCE01-43732	mir-429	1	1144309	1144391	1144164	1144663	TGTCAGGGAAGTGCCTCG	TCCGGGTATCTGTGACTGTGA	No
stCE0X-43620	mir-448	X	113880998	113881108	113880871	113881370	ATCAGGAAAAGACCACCAGG	GCACAATTCTGGAGGCATTA	No
stCE05-43659	mir-449	5	54502208	54502118	54501843	54502342	CACGAGAATCGGCAGTGAC	AACACTGTCTACTCCGAAAGACTCC	No	A>G	SNP
stCE0X-43904	mir-450	X	133399982	133399892	133399747	133400075	TTTGTATCAATAATATGGGGAAAAGAG	GGATGCAAAATGATCCCAAT	No
stCE09-43639	mir-7-1	9	83814327	83814218	83813932	83814431	GGAAGAAGCCTTAACCAAGC	GTGCGAATTAGAATTTTTGCTC	Yes
stCE15-43767	mir-7-2	15	86956061	86956170	86955916	86956415	CAGGGAATTCTGAGGTGAGG	TAAGGAGGGTTTTTCTCCCC	No
stCE19-43811	mir-7-3	19	4721683	4721792	4721558	4722057	GAGAACCGGGAATGGAAAAC	CAGGAAAGCGCCATAAGGT	No
stCE01-43629	mir-9-1	1	153203295	153203207	153202939	153203438	TTTCTCTCTTCACCCTCCCC	CAGAGGGCACCACAATGAG	No
stCE05-43750	mir-9-2	5	87998514	87998428	87998177	87998676	GTTTGGATGTTTTAGCCGC	TGCACATGCATCTTTACTCATT	No
stCE13-43821	mir-92-1	13	90801570	90801647	90801462	90801961	AGTTTTGCAGGTTTGCATCC	ACACTAACTCCAAAGAAAGCAAAAA	No
stCE0X-43599	mir-92-2	X	133029163	133029089	133028841	133029340	TGTTGATGGAGAGAATATTCAAAGA	TTTTTAATAGCAGCAACTAGAGAAAGG	No
stCE07-43632	mir-93	7	99336122	99336043	99335733	99336232	CCCCACTTCTTAACCTTCACTG	AGGGGACACCCTTGTTCTG	no
stCE15-43617	mir-9-3	15	87712253	87712342	87712098	87712591	CCTAGGTGGCGGGAGTCA	CGCTCCACTTTGGGGTTC	No
stCE04-43667	mir-95	4	8125180	8125100	8124865	8125359	TTTTTCTCTCGGGGTTCTTTT	GACTGAATGATGAACTCAGTCCC	No
stCE07-43624	mir-96	7	129008561	129008484	129008240	129008739	TGAATTACCGAAGGGCCATA	TTTCAGACTCCCCCACCTCT	No	A>G	Edit
stCE0X-43758	mir-98	X	53466304	53466225	53465987	53466486	TCTCCTTTCGCACTTGAGTTG	TGCAATCATTACACAGTTGAAGAA	No
stCE21-43712	mir-99a	21	16833281	16833361	16833130	16833629	ATTTATGAAGGCCTTTAATGGAGA	TATTCAGATCCTGGTCCAAACC	Yes
stCE19-43606	mir-99b	19	56887678	56887747	56887332	56887831	TTCTATCAGGCCATGCCTTC	ACCCGACAGACAGACAGACA	No

## Sheet: Annotation
STS	miRNA	EDIT	EDIT_IN_STS	EDIT_IN_GENOME	ANNOTATION
stCE08-43720	hsa-mir-151	A>G	156	141811886	Intronic PTK2 same sense
stCE13-43641	hsa-mir-19a	SNP	375	90801200	Intronic/3'UTR C13orf25 same sense
stCE01-43666	hsa-mir-197	A>G	197	109853570	Intergenic
stCE0X-43785	hsa-mir-223	A>G	153	65021752	Intergenic
stCE07-43736	hsa-mir-29b-1	SNP	188	130019546	Intergenic
stCE14-43638	hsa-mir-376a	A>G	115	100576880	Intergenic
stCE14-43638	hsa-mir-376a	A>G	155	100576920	Intergenic
stCE14-43695	hsa-mir-379	A>G	192	100558165	No other transcript annotated
stCE09-43639	hsa-mir-7-1	SNP	292	83814140	A>G editing of HNRPK transcribed from -1 strand
stCE21-43712	hsa-mir-99a	A>G	163	16833292	A>G editing of C21ORF34 transcribed from +1 strand
stCE0X-43699	Novel (adjacent to hsa-mir-374)	A>G	282	73290067	Intronic (genbank mRNA)
stCE0X-43699	Novel (adjacent to hsa-mir-374)	A>G	300	73290049	Intronic (genbank mRNA)
stCE18-43805	hsa-mir-133a-1	T>C	249	17659666	A>G editing of BC066945 transcribed from +1 strand
stCE17-43681	hsa-mir-144	T>C	250	24212692	No other transcript annotated
stCE17-43681	hsa-mir-451 (intended target hsa-mir-144)+	T>C	387	24212555	No other transcript annotated
stCE17-43681	hsa-mir-451 (intended target hsa-mir-144)	T>C	420	24212522	No other transcript annotated
stCE01-43660	hsa-mir-194-1	T>C	208	216679908	A>G editing of IARS2 transcribed from +1 strand
stCE01-43669	hsa-mir-215	T>C	258	216679612	A>G editing of IARS2 transcribed from +1 strand
stCE19-43807	hsa-mir-371	T>C	132	58982765	A>G editing of overlapping EST transcribed from -1 strand
stCE19-43807	hsa-mir-371	T>C	171	58982804	A>G editing of overlapping EST transcribed from -1 strand
stCE19-43807	hsa-mir-371	T>C	172	58982805	A>G editing of overlapping EST transcribed from -1 strand
stCE19-43807	hsa-mir-371	T>C	178	58982811	A>G editing of overlapping EST transcribed from -1 strand
+	hsa-mir-451 was not sequenced as it is a recent addition to mirbase
*	hsa-mir-302d sequence was poor and edit not detected
confirmed SNP
